# Supplementary material for: The actin remodeling protein cofilin is crucial for thymic αβ but not γδ T-cell development
Source: PLoS Biol. 2018 Jul 9;16(7):e2005380. doi: 10.1371/journal.pbio.2005380 (PMC6053251; doi:10.1371/journal.pbio.2005380)
Supplement: S1 Data — Data for Figs 1B, 1D, 2A–2D, 3A–3C, 3E, 3F and 4A–4E, S2A–S2C, S2E, S4A and S4B Figs. (XLSX) [file pbio.2005380.s006.xlsx]

## Sheet: Fig 1B
	cofilin protein expression (normalized to Cofilin siRNA)
	mock	control siRNA	cofilin siRNA	+ Cfl1-eGFP	+ eGFP-2A-Cfl1
	2.875	3.763	1	2.47	3.569
	4.144	2.818	1	4.939	3.303
	6.095	5.583	1	5.008	2.429
	5.012	4.236	1	4.823	2.112
Mean	4.532	4.1	1	4.31	2.853
SD	1.363	1.151	0	1.229	0.6938
SEM	0.6813	0.5755	0	0.6145	0.3469

## Sheet: Fig 1D
	F-actin content
	mock	control siRNA	Cfl1 siRNA	+ Cfl1-eGFP	+ eGFP-2A-Cfl1
	0.68	0.77	1	0.76	1.06
	0.72	0.73	1	0.831	0.939
	0.555	0.687	1	0.735	0.97
Mean	0.6517	0.729	1	0.7753	0.9897
SD	0.08607	0.04151	0	0.0498	0.06285
SEM	0.04969	0.02397	0	0.02875	0.03629

## Sheet: Fig 2A
Total T cell number in spleen
	B6	Cfl1nf/nf
	15520620	801995
	11684200	2124542
	12517020	581856
	11332770	540091
	10284740	287742
	18430360	2122514
	36489280	1550403
	27624410	3032417
	22914150
	36725390
Mean	20350000	1380000
SD	10190000	980873
SEM	3222000	346791

## Sheet: Fig 2B
Total cell number
	B6	Cfl1nf/nf
	200000000	2000000
	180000000	500000
	340000000	1400000
	220000000	440000
	100000000	160000
	130000000	600000
	140000000	150000
	815000000	765000
	268700000	780000
	117000000	240000
Mean	251100000	703500
SD	211500000	588199
SEM	66890000	186005

## Sheet: Fig 2C
Percentage of cells (left bar chart)
	B6 mice				Cfl1nf/nf mice
	DN	DP	CD4 SP	CD8 SP	DN	DP	CD4 SP	CD8 SP
	7.49	80	8.38	3.96	90.8	5	2.28	1.91
	7.65	82.7	6.78	2.98	95.1	0.9	0.95	2.22
	4.78	78.8	11	5.4	97.1	0.23	1.38	0.72
	5.51	80.5	9.96	4.03	87.2	5.49	3.57	2.9
	5.55	81.4	8.91	4.19	97.7	0.63	0.95	0.34
	5.64	82.9	7.56	3.91	96	0.26	2.01	1.26
	7.03	77.6	9.74	5.59	98	0.19	0.84	0.61
	5.93	77	11.2	4.79	96.6	0.2	2.32	0.33
	6.46	78.1	9.63	4.61	82.9	0.19	6.95	0.38
	4.09	81.7	10.2	3.11	89.9	0.11	4.87	0.28
	4.21	84.8	7.54	2.7	86.3	0.23	4.07	0.77
	6.09	76	11.9	5
	4.72	80.9	9.63	3.77
	5.33	79.2	10.6	3.87
	5.23	81.8	7.73	4.08
	5.92	80.9	7.75	3.86
	5.67	81.4	8.02	3.6
Mean	5.724	80.34	9.208	4.085	92.51	1.221	2.745	1.065
SD	1.02	2.308	1.509	0.7979	5.316	2.006	1.937	0.8954
SEM	0.2473	0.5597	0.366	0.1935	1.603	0.6049	0.5839	0.27
Percentage of cells (right bar chart)
	B6 mice				Cfl1nf/nf mice
	DN1	DN2	DN3	DN4	DN1	DN2	DN3	DN4
	18.1	5.74	24	52.1	6.66	31.4	54.9	7.04
	14.5	7.74	10.6	67.1	6.76	15.6	67.9	9.69
	15.4	9.76	14.5	60.4	8.91	12.9	70.6	7.57
	14.3	8.35	16.9	60.4	5.97	15	69.6	9.38
	17.1	11.2	17	54.7	6.28	22.8	64.7	6.25
	16	7.68	28	48.3	5.1	27.6	59.3	7.97
	15.7	6.16	20.7	57.4	5.62	22.5	65.1	6.76
	17.2	9.67	24.4	48.8	5.81	18.3	48.4	27.5
	14.2	7.26	27.1	51.4	3.67	13.8	57.8	24.6
	21.8	8.02	18.1	52.1	4.11	14.6	70.3	11
	18.3	6.84	18.6	56.3	6.06	6.98	57.1	29.8
	19.4	7.81	16.2	56.6
	6.98	3.46	25.9	63.7
	8.49	3.25	21	67.3
	8.06	3.42	20.5	68
Mean	15.04	7.091	20.23	57.64	5.905	18.32	62.34	13.41
SD	4.253	2.369	4.948	6.651	1.395	7.109	7.317	9.1
SEM	1.098	0.6117	1.278	1.717	0.4206	2.144	2.206	2.744

## Sheet: Fig 2D
positive cells (% of thymocytes)
	CD45.1	CD45.2
	95	3.18
	94.9	3
	96.6	1.65
	93.9	3.01
	95	2.27
	92.2	3.68
Mean	94.6	2.798
SD	1.46	0.722
SEM	0.5961	0.2947
positive cells (% of thymocytes)
	DN		CD4 SP		CD8 SP		DP
	CD45.1	CD45.2	CD45.1	CD45.2	CD45.1	CD45.2	CD45.1	CD45.2
	2.87	76.5	7.35	5.53	1.89	2.31	87.4	15
	2.84	89.9	7.31	3.63	1.91	3.05	87.4	2.57
	2.35	90.5	8.44	3.84	2.15	2.95	86.5	2.13
	2.79	88.5	9.23	5	2.5	2.86	84.9	2.82
	2.54	88	8.8	5.24	2.28	3	85.8	2.94
	3.17	89.8	8.43	4.71	2.68	1.91	85.1	2.8
Mean	2.76	87.2	8.26	4.658	2.235	2.68	86.18	4.71
SD	0.2843	5.325	0.7777	0.7674	0.3169	0.4636	1.098	5.049
SEM	0.116	2.174	0.3175	0.3133	0.1294	0.1892	0.4483	2.061

## Sheet: Fig 3A
Number of αβ T-cells				Number of γδ T-cells
	B6	Cfl1nf/nf			B6	Cfl1nf/nf
	17266000	9570			397700	752550
	16233600	9394			373920	751520
	15435000	2350.4			372400	395200
	18130000	5330			377300	328000
	20240000	6050			467500	379500
	14280000	4950			348600	270000
Mean	16930000	6274		Mean	389570	479462
SD	2110000	2782		SD	41250	215639
SEM	861230	1136		SEM	16840	88034

## Sheet: Fig 3B
F-actin content (normalized to B6)
	DN thymocytes				γδ thymocytes
	B6	Cfl1nf/nf			B6	Cfl1nf/nf
	1	13.7883			1	16.542
	1	8.4679			1	12.47
	1	8.5137			1	12.6512
	1	9.4238			1	9.0055
Mean	1	10.05		Mean	1	12.67
SD	0	2.532		SD	0	3.08
SEM	0	1.266		SEM	0	1.54

## Sheet: Fig 3C
Migrated cells (%)
	DN thymocytes						gd thymocytes
	B6		Cfl1nf/nf mice				B6		Cfl1nf/nf mice
	none	SDF-1a	none	SDF-1a			none	SDF-1a	none	SDF-1a
	7.27671	36.4317	3.3598	19.5574			14.8415	34.3035	6.14017	13.3324
	10.4875	33.2688	3.61255	19.0156			11.9703	32.8114	4.28597	17.1195
	11.3209	48.4981	2.52332	32.8389			14.5385	50.9066	11.32	20.7348
	10.8872		3.57717	26.8412			16.9361	45.4537	9.2391	19.8996
	7.83309	37.6716	2.50744	16.7418			16.7833	42.5559	10.3989	23.0882
	7.48733	35.7952	2.65449	17.4003			20.4454	41.5472	9.88455	21.6558
Mean	9.215	38.33	3.039	22.07		Mean	15.92	41.26	8.545	19.31
SD	1.871	5.905	0.5325	6.396		SD	2.861	6.814	2.733	3.541
SEM	0.7638	2.641	0.2174	2.611		SEM	1.168	2.782	1.116	1.446

## Sheet: Fig 3E
% of positive cells								MFI TCRβ of ic TCRβ + cells
	B6		Cfl1nf/nf					B6	Cfl1nf/nf mice
	exTCR	icTCR	exTCR	icTCR				14590	8333
	13	58.1	0.22	28				15037	10670
	14.37	76	0.9	22.02				4347	4925
	15.65	52	0.87	26.68				5560	4792
	15.89	59.7	0.28	27.2				6533	4792
	25.1	65.9	0.29	14.7			Mean	9213	6702
	28.8	64.7					SD	5173	2686
Mean	18.8	62.73	0.512	23.72			SEM	2313	1201
SD	6.501	8.195	0.3417	5.555
SEM	2.654	3.346	0.1528	2.484

[truncated: 12 more sheets: Fig 3F, Fig 4A, Fig 4B, Fig 4C, Fig 4D, Fig 4E, S2A, S2B, S2C, S2E, S4A, S4B]
